# Supplementary material for: In vitro and in vivo Virulence Potential of the Emergent Species of the Acinetobacter baumannii (Ab) Group
Source: Front Microbiol. 2019 Oct 24;10:2429. doi: 10.3389/fmicb.2019.02429 (PMC6821683; doi:10.3389/fmicb.2019.02429)
Supplement: Supplementary file 1 [file Data_Sheet_1.xlsx]

## Sheet: Isolates characteristics
DataSet S1. Characteristics of Acinetobacter isolates of the Ab group used in this study including data from antibiotic susceptibility testing, carriage of genes encoding RND efflux pumps, infection assays, biofilm production and motility assays.
								CMIs									RND efflux pumps					C. elegans infection model (LT50, days)			Biofilm 28ºC (OD580/OD600 ratio, a. u.)			Biofilm 37ºC (OD580/OD600 ratio, a. u.)			Motility (diameter, cm)
Isolate	Other names	Species	Country	Year	Specimen	ST	Acquired Carbapenemases	AMK	CAZ	CIP	CST	GEN	IPM	MEM	TGC	TOB	adeB	adeJ	adeG	adeE	#	Mean LT50	SD	Non-VIR 0 // VIR 1	Mean	SD	Non-prod 0 // Prod 1	Mean	SD	Non-prod 0 // Prod 1	Mean	SD	Non-mot 0 // Motile 1	Donor and/or Reference
R10-JV08		A. baumannii	Spain	2010	Human sample	ST2	Negative	8	>128	>64	<0.5	32	16	8	2	8	1	1	0	0	2	7.57967	1.07446	0	0.272657	0.0400495	0	0.131038	0.0410802	0	0.62	0.04	0	Marí-Almirall, M., Cosgaya, C., Higgins, P. G., Van Assche, A., Telli, M., Huys, G., et al. (2017). MALDI-TOF/MS identification of species from the Acinetobacter baumannii (Ab) group revisited: inclusion of the novel A. seifertii and A. dijkshoorniae species. Clin. Microbiol. Infect. 23, 210.e1-210.e9. doi: 10.1016/j.cmi.2016.11.020
R10-JV19		A. baumannii	Spain	2010	Human sample	ST2	Negative	16	>128	64	<0.5	32	16	8	0.5	64	1	1	1	0	3	6.276	0.92985	0	0.1218	0.0406462	0	0.102221	0.0433866	0	0.73	0.05	0	This study
R10-JV32		A. baumannii	Spain	2010	Human sample	ST2	OXA-24	<2	>128	>64	1	>64	64	>64	1	8	1	1	1	0	3	5.26433	0.287691	0	4.07167	1.59891	1	4.98048	1.21323	1	3.65	1.78	1	This study
R10-JV80		A. baumannii	Spain	2010	Human sample	ST632	OXA-58	8	>128	>64	1	64	16	4	2	2	1	1	1	0	3	6.82333	0.332831	0	4.12095	0.975773	1	4.95565	1.01725	1	3.71	1.42	1	This study
R10-JV177		A. baumannii	Spain	2010	Human sample	ST2	OXA-58	<2	>128	>64	<0.5	>64	64	>64	1	32	1	1	1	0	3	5.10667	0.669967	0	0.189436	0.074132	0	0.111878	0.0413462	0	0.73	0.04	0	This study
R10-JV210		A. baumannii	Spain	2010	Human sample	ST2	OXA-24	32	128	64	8	8	>64	>64	<0.25	1	0	1	0	0	1	5.99833	0.547628	0	1.58156	0.475382	1	1.21507	0.453108	1	2.64	1.32	1	Marí-Almirall, M., Cosgaya, C., Higgins, P. G., Van Assche, A., Telli, M., Huys, G., et al. (2017). MALDI-TOF/MS identification of species from the Acinetobacter baumannii (Ab) group revisited: inclusion of the novel A. seifertii and A. dijkshoorniae species. Clin. Microbiol. Infect. 23, 210.e1-210.e9. doi: 10.1016/j.cmi.2016.11.020
R10-JV226		A. baumannii	Spain	2010	Human sample	ST181	OXA-24	128	128	64	<0.5	>64	64	>64	1	>64	1	1	1	0	3	6.70767	0.117172	0	2.23221	0.631705	1	0.948459	0.253182	0	0.68	0.08	0	Cosgaya C, Mari-Almirall M, Van Assche A, Fernandez-Orth D, Mosqueda N, Telli M, et al.Acinetobacter dijkshoorniae sp. nov., a new member of the Acinetobacter calcoaceticus-Acinetobacter baumannii complex mainly recovered from clinical samples in different countries. Int J Syst Evol Microbiol 2016; Epub ahead of print. doi: 10.1099/ijsem.0.001318.
R10-JV247		A. baumannii	Spain	2010	Human sample	ST2	OXA-58	4	>128	64	<0.5	<0.5	32	32	2	32	1	1	1	0	3	7.27267	0.477713	0	0.244078	0.0795906	0	0.136803	0.0534366	0	1.67	2.19	1	Marí-Almirall, M., Cosgaya, C., Higgins, P. G., Van Assche, A., Telli, M., Huys, G., et al. (2017). MALDI-TOF/MS identification of species from the Acinetobacter baumannii (Ab) group revisited: inclusion of the novel A. seifertii and A. dijkshoorniae species. Clin. Microbiol. Infect. 23, 210.e1-210.e9. doi: 10.1016/j.cmi.2016.11.020
R10-JV295		A. baumannii	Spain	2010	Human sample	ST2	Negative	<2	>128	>64	2	2	8	4	2	<0.5	1	1	1	0	3	5.65267	0.748899	0	0.285701	0.104675	0	0.146511	0.0475024	0	3.41	2.88	1	Cosgaya C, Mari-Almirall M, Van Assche A, Fernandez-Orth D, Mosqueda N, Telli M, et al.Acinetobacter dijkshoorniae sp. nov., a new member of the Acinetobacter calcoaceticus-Acinetobacter baumannii complex mainly recovered from clinical samples in different countries. Int J Syst Evol Microbiol 2016; Epub ahead of print. doi: 10.1099/ijsem.0.001318.
R10-JV308		A. baumannii	Spain	2010	Human sample	ST2	OXA-23	>256	>128	64	<0.5	>64	16	16	0.5	>64	1	1	1	0	3	5.60367	0.716649	0	0.302129	0.0872139	0	0.172613	0.0497186	0	0.89	0.31	0	This study
R10-JV317		A. baumannii	Spain	2010	Human sample	ST169	Negative	<2	128	<0.5	<0.5	<0.5	1	<0.5	0.5	1	1	1	1	0	3	7.054	0.871189	0	0.402218	0.123095	0	0.232411	0.0794791	0	0.71	0.06	0	This study
R10-JV319		A. baumannii	Spain	2010	Human sample	ST79	OXA-24	256	64	>64	<0.5	>64	64	>64	1	16	1	1	1	0	3	6.11667	0.617919	0	1.6993	0.661491	1	1.49836	0.49098	1	1.33	1.61	1	This study
JV-Ab30		A. baumannii	Spain	2000	Human sample	ST273	Negative	2	2	0.094	0.38	0.5	0.38	0.25	0.19	0.38	1	1	1	0	3	5.509	0.753584	0	1.63545	0.264354	1	1.50041	0.193451	1	2.52	2.02	1	Cosgaya C, Mari-Almirall M, Van Assche A, Fernandez-Orth D, Mosqueda N, Telli M, et al.Acinetobacter dijkshoorniae sp. nov., a new member of the Acinetobacter calcoaceticus-Acinetobacter baumannii complex mainly recovered from clinical samples in different countries. Int J Syst Evol Microbiol 2016; Epub ahead of print. doi: 10.1099/ijsem.0.001318.
RUH-134	NIPH 528 // CCM 7290	A. baumannii	The Netherlands	1982	Urine	ST2	Negative	3	3	0.5	0.5	64	0.5	0.75	1.5	1	1	1	1	0	3	8.044	0.384517	0	6.78216	0.713296	1	7.40872	1.50195	1	6.37	2.16	1	L. Dijkshoorn / Nemec A, Krizova L, Maixnerova M, van der Reijden TJ, Deschaght P, Passet V, et al. Genotypic and phenotypic characterization of the Acinetobacter calcoaceticus-Acinetobacter baumannii complex with the proposal of Acinetobacter pittii sp. nov. (formerly Acinetobacter genomic species 3) and Acinetobacter nosocomialis sp. nov. (formerly Acinetobacter genomic species 13TU). Res Micro…
RUH-875	NIPH 527 // CCM 7289	A. baumannii	The Netherlands	1984	Urine	ST1	Negative	4	4	0.75	0.38	>256	0.75	1.5	0.5	96	1	1	1	0	3	6.64467	0.98415	0	3.87679	0.938244	1	3.96464	0.837028	1	2.55	1.63	1	Nemec A, Krizova L, Maixnerova M, van der Reijden TJ, Deschaght P, Passet V, et al. Genotypic and phenotypic characterization of the Acinetobacter calcoaceticus-Acinetobacter baumannii complex with the proposal of Acinetobacter pittii sp. nov. (formerly Acinetobacter genomic species 3) and Acinetobacter nosocomialis sp. nov. (formerly Acinetobacter genomic species 13TU). Res Microbiol 2011; 162: …
ATCC17978	CIP 53.77 // LMG 1025	A. baumannii	France	1951	Meninges	ST437	Negative	0.38	3	0.19	0.5	0.25	0.5	0.25	0.25	0.38	1	1	1	0	3	4.84933	0.41137	0	0.581665	0.235947	0	0.374035	0.167731	0	4.85	0.28	1	Roca I, Mosqueda N, Altun B, Espinal P, Akova M, Vila J. Molecular characterization of NDM-1-producing Acinetobacter pittii isolated from Turkey in 2006. J Antimicrob Chemother 2014; 69: 3437-38.
LUH-10297	TH344	A. lactucae	Thailand	2005	Freshwater fishpond farm	ST798	Negative	0.75	2	0.19	0.38	0.38	0.19	0.19	0.19	0.38	1	1	1	0	3	0.9888	0.113419	1	5.80734	2.07234	1	8.98707	1.66555	1	1.57	0.56	1	Cosgaya C, Mari-Almirall M, Van Assche A, Fernandez-Orth D, Mosqueda N, Telli M, et al.Acinetobacter dijkshoorniae sp. nov., a new member of the Acinetobacter calcoaceticus-Acinetobacter baumannii complex mainly recovered from clinical samples in different countries. Int J Syst Evol Microbiol 2016; Epub ahead of print. doi: 10.1099/ijsem.0.001318.
SCOPE 289	RUH-14531	A. lactucae	USA	1995	Blood	ST799	Negative	1	3	0.25	0.38	0.38	0.094	0.38	0.19	0.38	1	1	1	0	3	1.90033	0.375543	1	2.91332	0.287578	1	5.08095	1.22661	1	2.07	0.42	1	Wisplinghoff H, Bischoff T, Tallent SM, Seifert H, Wenzel RP, Edmond MB. Nosocomial bloodstream infections in US hospitals: analysis of 24,179 cases from a prospective nationwide surveillance study. Clin Infect Dis 2004; 39: 309-17.
LUH-07351		A. lactucae	The Netherlands	2001	Nephrology drain	ST565	Negative	1	8	0.38	0.38	0.75	0.25	0.5	0.75	0.38	0	1	1	0	2	0.9691	0.163915	1	3.33801	0.29952	1	4.86408	0.945043	1	1.43	0.22	1	Espinal P, Mosqueda N, Telli M, van der Reijden T, Rolo D, Fernandez-Orth D, et al. Identification of NDM-1 in a Putatively Novel Acinetobacter Species ("NB14") Closely Related to Acinetobacter pittii. Antimicrob Agents Chemother 2015; 59: 6657-60.
LUH-13623	MOD-3	A. lactucae	Italy	2004	Sputum	ST800	Negative	0.75	3	0.25	0.38	0.5	0.38	0.19	0.25	0.38	1	1	1	0	3	0.626133	0.250512	1	5.14821	2.04677	1	5.25541	0.179768	1	1.82	0.22	1	L. Dijkshoorn<<APSI-group / Carretto E, Barbarini D, Dijkshoorn L, van der Reijden TJ, Brisse S, Passet V, et al. Widespread carbapenem resistant Acinetobacter baumannii clones in Italian hospitals revealed by a multicenter study. Infect Genet Evol 2011; 11: 1319-26.
RUH-0053	LMD 71.43	A. lactucae	The Netherlands	Not known	Not known	ST564	Negative	0.75	2	0.19	0.19	0.38	0.38	0.19	0.38	0.25	1	1	1	0	3	0.4815	0	1	3.79364	1.01456	1	4.55808	1.58796	1	1.5	0.31	1	Espinal P, Mosqueda N, Telli M, van der Reijden T, Rolo D, Fernandez-Orth D, et al. Identification of NDM-1 in a Putatively Novel Acinetobacter Species ("NB14") Closely Related to Acinetobacter pittii. Antimicrob Agents Chemother 2015; 59: 6657-60.
SCOPE 271	LUH-14530	A. lactucae	USA	1995	Blood	ST568	Negative	0.75	3	0.19	0.19	0.38	0.25	0.125	0.19	0.38	1	1	1	0	3	0.4815	0	1	3.49999	0.582746	1	7.86645	0.92477	1	1.15	0.15	1	Wisplinghoff H, Bischoff T, Tallent SM, Seifert H, Wenzel RP, Edmond MB. Nosocomial bloodstream infections in US hospitals: analysis of 24,179 cases from a prospective nationwide surveillance study. Clin Infect Dis 2004; 39: 309-17.
LUH-10243		A. lactucae	The Netherlands	2005	Sputum	ST802	Negative	0.5	4	0.25	0.19	0.38	0.25	0.19	0.19	0.25	0	1	1	1	3	0.8828	0.105659	1	5.30969	0.532234	1	7.51385	0.460883	1	3.89	0.66	1	L. Dijkshoorn / Espinal P, Mosqueda N, Telli M, van der Reijden T, Rolo D, Fernandez-Orth D, et al. Identification of NDM-1 in a Putatively Novel Acinetobacter Species ("NB14") Closely Related to Acinetobacter pittii. Antimicrob Agents Chemother 2015; 59: 6657-60.
LUH-08258	ACI 749	A. lactucae	Belgium	2002	Catheter	ST566	Negative	0.38	3	0.19	0.19	0.25	0.19	0.25	0.25	0.19	1	1	1	0	3	0.8588	0.0319839	1	3.14895	1.13363	1	6.59623	2.50965	1	1.61	0.42	1	L. Dijkshoorn <<M. Vaneechoutte / Marí-Almirall, M., Cosgaya, C., Higgins, P. G., Van Assche, A., Telli, M., Huys, G., et al. (2017). MALDI-TOF/MS identification of species from the Acinetobacter baumannii (Ab) group revisited: inclusion of the novel A. seifertii and A. dijkshoorniae species. Clin. Microbiol. Infect. 23, 210.e1-210.e9. doi: 10.1016/j.cmi.2016.11.020
JVAP01T	CECT 9134T // LMG 29605T	A. lactucae	Turkey	2009	Urine	ST606	NDM-1	3	>256	0.25	0.19	0.5	>32	>32	0.25	0.38	1	1	1	0	3	5.339	0.776512	0	2.88387	0.74083	1	3.31201	1.10655	1	0.8	0.04	0	Espinal P, Mosqueda N, Telli M, van der Reijden T, Rolo D, Fernandez-Orth D, et al. Identification of NDM-1 in a Putatively Novel Acinetobacter Species ("NB14") Closely Related to Acinetobacter pittii. Antimicrob Agents Chemother 2015; 59: 6657-60.
R10-JV222		A. lactucae	Spain	2010	Human sample	ST796	Negative	<2	32	<0.5	<0.5	<0.5	<0.5	<0.5	<0.25	<0.5	1	1	1	0	3	0.4815	0	1	5.48427	0.812714	1	8.38379	1.67232	1	2.19	1.25	1	Cosgaya C, Mari-Almirall M, Van Assche A, Fernandez-Orth D, Mosqueda N, Telli M, et al.Acinetobacter dijkshoorniae sp. nov., a new member of the Acinetobacter calcoaceticus-Acinetobacter baumannii complex mainly recovered from clinical samples in different countries. Int J Syst Evol Microbiol 2016; Epub ahead of print. doi: 10.1099/ijsem.0.001318.
R10-JV463		A. lactucae	Spain	2010	Human sample	ST797	Negative	<2	32	<0.5	<0.5	<0.5	<0.5	<0.5	<0.25	<0.5	0	1	1	0	2	0.889367	0.0225615	1	4.40918	0.266314	1	4.1013	0.909436	1	1.18	0.63	1	Cosgaya C, Mari-Almirall M, Van Assche A, Fernandez-Orth D, Mosqueda N, Telli M, et al.Acinetobacter dijkshoorniae sp. nov., a new member of the Acinetobacter calcoaceticus-Acinetobacter baumannii complex mainly recovered from clinical samples in different countries. Int J Syst Evol Microbiol 2016; Epub ahead of print. doi: 10.1099/ijsem.0.001318.
LUH-09407		A. lactucae	The Netherlands	2004	Wound	ST801	Negative	1.5	4	0.25	0.25	0.38	0.38	0.38	0.125	0.25	0	1	1	0	2	0.4815	0	1	2.23436	0.859125	1	2.38588	0.548245	1	0.63	0.07	0	Cosgaya C, Mari-Almirall M, Van Assche A, Fernandez-Orth D, Mosqueda N, Telli M, et al.Acinetobacter dijkshoorniae sp. nov., a new member of the Acinetobacter calcoaceticus-Acinetobacter baumannii complex mainly recovered from clinical samples in different countries. Int J Syst Evol Microbiol 2016; Epub ahead of print. doi: 10.1099/ijsem.0.001318.
RUH-503	LMG 10620	A. nosocomialis	The Netherlands	1990	Urine	ST68	Negative	6	3	0.5	0.38	8	0.25	0.38	1.5	2	1	0	1	1	3	5.01067	0.463882	0	3.681	0.209137	1	5.31306	1.44877	1	4.25	2.17	1	L.Dijkshoorn / Nemec A, Krizova L, Maixnerova M, van der Reijden TJ, Deschaght P, Passet V, et al. Genotypic and phenotypic characterization of the Acinetobacter calcoaceticus-Acinetobacter baumannii complex with the proposal of Acinetobacter pittii sp. nov. (formerly Acinetobacter genomic species 3) and Acinetobacter nosocomialis sp. nov. (formerly Acinetobacter genomic species 13TU). Res Microb…
JV-158029		A. nosocomialis	Spain	2011	Urine	ST68	Negative	8	4	0.5	0.25	12	0.38	0.5	1.5	3	1	1	1	1	4	4.44267	0.477079	0	4.26161	0.454412	1	2.23774	0.376163	1	4.56	2.65	1	Roca I, Espinal P, Martí S, Vila J. First identification and characterization of an AdeABC-like efflux pump in Acinetobacter genomospecies 13TU. Antimicrob Agents Chemother 2011; 55: 1285-86.
SCOPE 7		A. nosocomialis	Savannah, GA, USA	1995	Blood	ST543	Negative	1.5	2	0.094	0.38	0.38	0.19	0.25	0.19	0.25	1	1	1	1	4	4.159	0.562805	0	1.31442	0.337684	1	0.295697	0.106811	0	0.65	0.1	0	Wisplinghoff H, Bischoff T, Tallent SM, Seifert H, Wenzel RP, Edmond MB. Nosocomial bloodstream infections in US hospitals: analysis of 24,179 cases from a prospective nationwide surveillance study. Clin Infect Dis 2004; 39: 309-17.
SCOPE 54		A. nosocomialis	Akron, OH, USA	1995	Blood	ST784	Negative	1.5	2	0.064	0.125	0.75	0.25	0.19	0.125	0.38	1	0	1	1	3	4.311	0.430626	0	8.21022	2.5101	1	5.83661	2.01232	1	1.53	1.21	1	Wisplinghoff H, Bischoff T, Tallent SM, Seifert H, Wenzel RP, Edmond MB. Nosocomial bloodstream infections in US hospitals: analysis of 24,179 cases from a prospective nationwide surveillance study. Clin Infect Dis 2004; 39: 309-17.
SCOPE 59		A. nosocomialis	USA	1995	Blood	ST781	Negative	1.5	1.5	0.094	0.19	0.75	0.25	0.19	0.19	0.38	1	0	1	1	3	5.36333	0.248387	0	4.28907	1.51345	1	0.244069	0.0842986	0	0.87	0.17	0	Wisplinghoff H, Bischoff T, Tallent SM, Seifert H, Wenzel RP, Edmond MB. Nosocomial bloodstream infections in US hospitals: analysis of 24,179 cases from a prospective nationwide surveillance study. Clin Infect Dis 2004; 39: 309-17.
SCOPE 73		A. nosocomialis	USA	1995	Blood	ST530	Negative	2	2	0.125	0.19	1	0.25	0.25	0.19	0.5	1	1	1	1	4	5.44933	0.82517	0	4.92622	1.91495	1	1.37808	0.526711	1	0.71	0.06	0	Wisplinghoff H, Bischoff T, Tallent SM, Seifert H, Wenzel RP, Edmond MB. Nosocomial bloodstream infections in US hospitals: analysis of 24,179 cases from a prospective nationwide surveillance study. Clin Infect Dis 2004; 39: 309-17.
SCOPE 76		A. nosocomialis	USA	1995	Blood	ST785	Negative	6	4	0.75	0.19	6	0.25	0.5	1.5	2	1	1	1	1	4	6.11767	0.553617	0	1.63267	0.51193	1	0.572448	0.180784	0	0.59	0.02	0	Wisplinghoff H, Bischoff T, Tallent SM, Seifert H, Wenzel RP, Edmond MB. Nosocomial bloodstream infections in US hospitals: analysis of 24,179 cases from a prospective nationwide surveillance study. Clin Infect Dis 2004; 39: 309-17.
SCOPE 79		A. nosocomialis	Richmond, VA, USA	1995	Blood	ST781	Negative	1.5	3	0.125	0.25	0.38	0.19	0.38	0.38	0.38	1	0	1	1	3	5.09367	0.564939	0	1.71644	0.490561	1	0.329317	0.0592127	0	0.6	0.04	0	Wisplinghoff H, Bischoff T, Tallent SM, Seifert H, Wenzel RP, Edmond MB. Nosocomial bloodstream infections in US hospitals: analysis of 24,179 cases from a prospective nationwide surveillance study. Clin Infect Dis 2004; 39: 309-17.
SCOPE 81		A. nosocomialis	Richmond, VA, USA	1995	Blood	ST782	Negative	12	4	0.75	0.19	12	0.38	0.5	2	3	1	1	1	1	4	6.27833	1.16731	0	4.1293	0.831614	1	4.33286	0.613472	1	5.1	1.93	1	Wisplinghoff H, Bischoff T, Tallent SM, Seifert H, Wenzel RP, Edmond MB. Nosocomial bloodstream infections in US hospitals: analysis of 24,179 cases from a prospective nationwide surveillance study. Clin Infect Dis 2004; 39: 309-17.
SCOPE 95		A. nosocomialis	USA	1995	Blood	ST395	Negative	1.5	2	0.125	0.19	0.75	0.25	0.25	0.19	0.38	1	0	1	1	3	4.54233	0.318268	0	2.38632	0.910813	1	0.286519	0.0398529	0	0.99	0.35	0	Wisplinghoff H, Bischoff T, Tallent SM, Seifert H, Wenzel RP, Edmond MB. Nosocomial bloodstream infections in US hospitals: analysis of 24,179 cases from a prospective nationwide surveillance study. Clin Infect Dis 2004; 39: 309-17.
SCOPE 150		A. nosocomialis	USA	1995	Blood	ST501	Negative	1.5	3	0.094	0.25	0.5	0.25	0.38	0.19	0.38	1	0	1	1	3	4.74967	0.692821	0	1.72581	0.631189	1	0.292199	0.112702	0	0.58	0.05	0	Wisplinghoff H, Bischoff T, Tallent SM, Seifert H, Wenzel RP, Edmond MB. Nosocomial bloodstream infections in US hospitals: analysis of 24,179 cases from a prospective nationwide surveillance study. Clin Infect Dis 2004; 39: 309-17.
SCOPE 192		A. nosocomialis	USA	1995	Blood	ST71	Negative	1	1.5	0.125	0.19	0.5	0.25	0.19	0.19	0.38	1	0	1	1	3	4.09933	0.731106	0	4.95019	1.35463	1	0.676419	0.277854	0	0.6	0	0	Wisplinghoff H, Bischoff T, Tallent SM, Seifert H, Wenzel RP, Edmond MB. Nosocomial bloodstream infections in US hospitals: analysis of 24,179 cases from a prospective nationwide surveillance study. Clin Infect Dis 2004; 39: 309-17.
SCOPE 212		A. nosocomialis	USA	1995	Blood	ST786	Negative	1.5	3	0.19	0.25	1	0.25	0.25	0.19	0.75	1	0	1	1	3	0.613467	0.228573	1	3.81586	0.256345	1	3.1759	0.325476	1	5.01	0.95	1	Wisplinghoff H, Bischoff T, Tallent SM, Seifert H, Wenzel RP, Edmond MB. Nosocomial bloodstream infections in US hospitals: analysis of 24,179 cases from a prospective nationwide surveillance study. Clin Infect Dis 2004; 39: 309-17.
SCOPE 249		A. nosocomialis	USA	1995	Blood	ST279	Negative	2	3	0.25	0.19	0.75	0.19	0.38	0.25	1	1	1	1	1	4	4.53467	0.239688	0	1.10374	0.236486	1	0.816952	0.186388	0	2.44	1.17	1	Wisplinghoff H, Bischoff T, Tallent SM, Seifert H, Wenzel RP, Edmond MB. Nosocomial bloodstream infections in US hospitals: analysis of 24,179 cases from a prospective nationwide surveillance study. Clin Infect Dis 2004; 39: 309-17.
RUH-2376T	LMG 10619	A. nosocomialis	The Netherlands	1987	Sputum	ST76	Negative	2	3	0.25	0.38	0.75	0.19	0.25	0.19	0.5	1	1	1	1	4	1.53033	0.349809	1	0.438222	0.170116	0	0.292732	0.0492906	0	1.22	0.96	1	L.Dijkshoorn / Nemec A, Krizova L, Maixnerova M, van der Reijden TJ, Deschaght P, Passet V, et al. Genotypic and phenotypic characterization of the Acinetobacter calcoaceticus-Acinetobacter baumannii complex with the proposal of Acinetobacter pittii sp. nov. (formerly Acinetobacter genomic species 3) and Acinetobacter nosocomialis sp. nov. (formerly Acinetobacter genomic species 13TU). Res Microb…
RUH-2284	LMG 10622	A. nosocomialis	The Netherlands	1990	Bronchial secretion	ST68	Negative	1.5	3	0.25	0.5	1.5	0.19	0.38	0.19	0.38	1	1	1	1	4	7.15667	0.821885	0	2.88041	0.374842	1	3.93692	1.05291	1	3.54	1.03	1	L. Dijkshoorn / Marí-Almirall, M., Cosgaya, C., Higgins, P. G., Van Assche, A., Telli, M., Huys, G., et al. (2017). MALDI-TOF/MS identification of species from the Acinetobacter baumannii (Ab) group revisited: inclusion of the novel A. seifertii and A. dijkshoorniae species. Clin. Microbiol. Infect. 23, 210.e1-210.e9. doi: 10.1016/j.cmi.2016.11.020
JV-MFP		A. pittii	Spain	2014	Human sample	ST1331	Negative	0.75	2	0.125	0.19	0.38	1.5	1.5	0.25	0.38	1	1	1	1	4	8.19233	0.498278	0	1.36223	0.313838	1	1.63182	0.517828	1	2.24	1.33	1	This study
JV-Ab41		A. pittii	Spain	2000	Blood	ST788	Negative	1.5	2	0.125	0.19	0.75	0.38	0.25	0.19	0.75	1	1	1	1	4	1.05283	0.0618796	1	5.11707	1.46692	1	4.33767	1.68228	1	2.84	1.63	1	Cosgaya C, Mari-Almirall M, Van Assche A, Fernandez-Orth D, Mosqueda N, Telli M, et al.Acinetobacter dijkshoorniae sp. nov., a new member of the Acinetobacter calcoaceticus-Acinetobacter baumannii complex mainly recovered from clinical samples in different countries. Int J Syst Evol Microbiol 2016; Epub ahead of print. doi: 10.1099/ijsem.0.001318.
JV-2628		A. pittii	Colombia	2010	Catheter	ST209	OXA-72	1	4	0.125	0.19	0.5	>32	>32	0.25	0.38	1	1	1	1	4	0.4815	0	1	4.62036	1.287	1	7.76579	2.97112	1	3.59	1.42	1	Montealegre MC, Maya JJ, Correa A, Espinal P, Mojica MF, Ruiz SJ, et al. First identification of OXA-72 carbapenemase from Acinetobacter pittii in Colombia. Antimicrob Agents Chemother 2012; 56: 3996-98.
JVAP02		A. pittii	Turkey	2006	Blood	ST457	NDM-1	24	>256	0.25	0.19	4	>32	>32	0.5	2	1	1	1	1	4	7.00267	0.305978	0	1.18156	0.439589	1	1.95369	0.230527	1	0.76	0.16	0	Roca I, Mosqueda N, Altun B, Espinal P, Akova M, Vila J. Molecular characterization of NDM-1-producing Acinetobacter pittii isolated from Turkey in 2006. J Antimicrob Chemother 2014; 69: 3437-38.
JV-IRS-Fr		A. pittii	France	2010	Blood	ST64	OXA-58	3	3	>32	0.38	0.75	>32	>32	0.38	0.5	1	1	0	1	3	8.052	1.00288	0	2.94635	0.760869	1	5.34824	1.34709	1	2.74	0.95	1	Cosgaya C, Mari-Almirall M, Van Assche A, Fernandez-Orth D, Mosqueda N, Telli M, et al.Acinetobacter dijkshoorniae sp. nov., a new member of the Acinetobacter calcoaceticus-Acinetobacter baumannii complex mainly recovered from clinical samples in different countries. Int J Syst Evol Microbiol 2016; Epub ahead of print. doi: 10.1099/ijsem.0.001318.
RUH-509	LMG 10559	A. pittii	The Netherlands	1984	Bronchus	ST72	Negative	1.5	2	0.125	0.19	3	1.5	1.5	0.38	1.5	1	1	0	1	3	0.4815	0	1	3.34003	0.464272	1	5.90665	1.29616	1	2.84	1.36	1	L. Dijkshoorn / Marí-Almirall, M., Cosgaya, C., Higgins, P. G., Van Assche, A., Telli, M., Huys, G., et al. (2017). MALDI-TOF/MS identification of species from the Acinetobacter baumannii (Ab) group revisited: inclusion of the novel A. seifertii and A. dijkshoorniae species. Clin. Microbiol. Infect. 23, 210.e1-210.e9. doi: 10.1016/j.cmi.2016.11.020
R00-JV14		A. pittii	Spain	2000	Human sample	ST789	Negative	1	2	0.125	0.5	0.38	0.25	0.25	0.125	0.25	1	1	1	1	4	7.203	0.475092	0	3.06268	0.201618	1	6.962	1.31625	1	3.86	1.7	1	Cosgaya C, Mari-Almirall M, Van Assche A, Fernandez-Orth D, Mosqueda N, Telli M, et al.Acinetobacter dijkshoorniae sp. nov., a new member of the Acinetobacter calcoaceticus-Acinetobacter baumannii complex mainly recovered from clinical samples in different countries. Int J Syst Evol Microbiol 2016; Epub ahead of print. doi: 10.1099/ijsem.0.001318.
R00-JV20		A. pittii	Spain	2000	Human sample	ST805	Negative	4	4	0.125	0.5	0.5	>32	>32	0.38	0.38	0	0	0	1	1	0.4815	0	1	3.88053	0.985446	1	6.1878	0.719331	1	2.81	1.5	1	Cosgaya C, Mari-Almirall M, Van Assche A, Fernandez-Orth D, Mosqueda N, Telli M, et al.Acinetobacter dijkshoorniae sp. nov., a new member of the Acinetobacter calcoaceticus-Acinetobacter baumannii complex mainly recovered from clinical samples in different countries. Int J Syst Evol Microbiol 2016; Epub ahead of print. doi: 10.1099/ijsem.0.001318.
R00-JV21		A. pittii	Spain	2000	Human sample	ST667	Negative	1.5	4	0.5	0.19	4	0.5	1.5	2	1.5	1	1	1	1	4	6.428	0.516988	0	1.6675	0.251672	1	2.32113	1.01396	1	2.46	1.06	1	Cosgaya C, Mari-Almirall M, Van Assche A, Fernandez-Orth D, Mosqueda N, Telli M, et al.Acinetobacter dijkshoorniae sp. nov., a new member of the Acinetobacter calcoaceticus-Acinetobacter baumannii complex mainly recovered from clinical samples in different countries. Int J Syst Evol Microbiol 2016; Epub ahead of print. doi: 10.1099/ijsem.0.001318.
R00-JV65		A. pittii	Spain	2000	Human sample	ST790	Negative	1	3	0.125	0.38	0.5	0.38	0.38	0.094	0.25	0	1	0	1	2	0.4815	0	1	3.66069	0.434312	1	5.37735	0.261408	1	4.12	2.23	1	Cosgaya C, Mari-Almirall M, Van Assche A, Fernandez-Orth D, Mosqueda N, Telli M, et al.Acinetobacter dijkshoorniae sp. nov., a new member of the Acinetobacter calcoaceticus-Acinetobacter baumannii complex mainly recovered from clinical samples in different countries. Int J Syst Evol Microbiol 2016; Epub ahead of print. doi: 10.1099/ijsem.0.001318.
R00-JV90		A. pittii	Spain	2000	Human sample	ST791	Negative	12	4	0.5	0.125	6	0.5	1	2	2	1	1	1	0	3	0.744567	0.227822	1	3.4397	0.559994	1	6.71846	0.887361	1	2.84	1.23	1	Cosgaya C, Mari-Almirall M, Van Assche A, Fernandez-Orth D, Mosqueda N, Telli M, et al.Acinetobacter dijkshoorniae sp. nov., a new member of the Acinetobacter calcoaceticus-Acinetobacter baumannii complex mainly recovered from clinical samples in different countries. Int J Syst Evol Microbiol 2016; Epub ahead of print. doi: 10.1099/ijsem.0.001318.
R00-JV195		A. pittii	Spain	2000	Human sample	ST64	Negative	1	3	0.19	0.5	0.38	0.38	0.75	0.125	0.25	1	1	1	1	4	6.64067	0.361533	0	2.34509	0.592658	1	4.45634	1.49199	1	2.53	0.68	1	Cosgaya C, Mari-Almirall M, Van Assche A, Fernandez-Orth D, Mosqueda N, Telli M, et al.Acinetobacter dijkshoorniae sp. nov., a new member of the Acinetobacter calcoaceticus-Acinetobacter baumannii complex mainly recovered from clinical samples in different countries. Int J Syst Evol Microbiol 2016; Epub ahead of print. doi: 10.1099/ijsem.0.001318.
R00-JV243		A. pittii	Spain	2000	Human sample	ST792	Negative	1.5	3	0.25	0.125	0.25	0.38	0.38	0.19	0.19	1	1	1	1	4	0.702767	0.20162	1	2.83529	0.332092	1	3.05085	0.441376	1	1.66	0.58	1	Marí-Almirall, M., Cosgaya, C., Higgins, P. G., Van Assche, A., Telli, M., Huys, G., et al. (2017). MALDI-TOF/MS identification of species from the Acinetobacter baumannii (Ab) group revisited: inclusion of the novel A. seifertii and A. dijkshoorniae species. Clin. Microbiol. Infect. 23, 210.e1-210.e9. doi: 10.1016/j.cmi.2016.11.020
JV-Gr1115O15		A. pittii	Spain	2012	Urine	ST804	Negative	1	2	0.19	0.5	0.25	0.38	0.75	0.125	0.25	1	1	1	0	3	0.613467	0.228573	1	0.296364	0.0721964	0	0.184254	0.0570449	0	3.36	0.56	1	This study
JV-Gr0527H10		A. pittii	Spain	2014	Blood	ST793	Negative	1	2	0.19	0.19	0.19	0.38	0.5	0.19	0.19	1	1	1	1	4	0.744567	0.227822	1	3.56131	0.688539	1	6.62247	0.902315	1	2.75	0.5	1	Marí-Almirall, M., Cosgaya, C., Higgins, P. G., Van Assche, A., Telli, M., Huys, G., et al. (2017). MALDI-TOF/MS identification of species from the Acinetobacter baumannii (Ab) group revisited: inclusion of the novel A. seifertii and A. dijkshoorniae species. Clin. Microbiol. Infect. 23, 210.e1-210.e9. doi: 10.1016/j.cmi.2016.11.020
R10-JV02		A. pittii	Spain	2010	Human sample	ST794	Negative	<2	16	<0.5	1	<0.5	<0.5	8	≤ 0.25	≤ 0.5	1	1	1	1	4	0.872333	0.057353	1	3.54051	0.623506	1	6.37514	1.88203	1	2.77	0.86	1	Cosgaya C, Mari-Almirall M, Van Assche A, Fernandez-Orth D, Mosqueda N, Telli M, et al.Acinetobacter dijkshoorniae sp. nov., a new member of the Acinetobacter calcoaceticus-Acinetobacter baumannii complex mainly recovered from clinical samples in different countries. Int J Syst Evol Microbiol 2016; Epub ahead of print. doi: 10.1099/ijsem.0.001318.
R10-JV23		A. pittii	Spain	2010	Human sample	ST214	Negative	<2	16	<0.5	<0.5	<0.5	<0.5	<0.5	≤ 0.25	≤ 0.5	1	1	1	1	4	7.559	0.902069	0	1.76778	0.660235	1	1.67752	0.582707	1	2.86	0.7	1	Cosgaya C, Mari-Almirall M, Van Assche A, Fernandez-Orth D, Mosqueda N, Telli M, et al.Acinetobacter dijkshoorniae sp. nov., a new member of the Acinetobacter calcoaceticus-Acinetobacter baumannii complex mainly recovered from clinical samples in different countries. Int J Syst Evol Microbiol 2016; Epub ahead of print. doi: 10.1099/ijsem.0.001318.
R10-JV28		A. pittii	Spain	2010	Human sample	ST795	Negative	<2	16	<0.5	<0.5	<0.5	<0.5	<0.5	≤ 0.25	<0.5	1	1	1	1	4	0.745433	0.228573	1	4.25471	0.906711	1	2.7509	0.700652	1	3.7	0.89	1	Cosgaya C, Mari-Almirall M, Van Assche A, Fernandez-Orth D, Mosqueda N, Telli M, et al.Acinetobacter dijkshoorniae sp. nov., a new member of the Acinetobacter calcoaceticus-Acinetobacter baumannii complex mainly recovered from clinical samples in different countries. Int J Syst Evol Microbiol 2016; Epub ahead of print. doi: 10.1099/ijsem.0.001318.
JV-2663673		A. pittii	Spain	2015	Urine	ST1329	Negative	1	2	0.19	0.125	0.38	0.38	0.75	0.19	0.19	1	1	1	1	4	5.613	0.327248	0	0.338586	0.0582767	0	0.244715	0.0338769	0	2.37	0.33	1	This study
JV-CROIN20		A. pittii	Croatia	Not known	Not known	ST1330	Negative	1	1.5	0.38	0.19	0.25	0.38	0.75	0.75	0.25	1	1	1	1	4	7.89767	0.860128	0	2.79048	1.10021	1	3.88271	1.01114	1	1.23	0.42	1	I. Goic-Barisic
RUH-3243		A. seifertii	Japan	Not known	Blood	ST1332	Negative	1	2	0.125	0.125	0.19	0.19	0.5	0.19	0.19	0	1	1	1	3	6.36833	0.640145	0	8.95506	3.1916	1	4.71876	0.488233	1	0.63	0.06	0	L. Dijkshoorn / Marí-Almirall, M., Cosgaya, C., Higgins, P. G., Van Assche, A., Telli, M., Huys, G., et al. (2017). MALDI-TOF/MS identification of species from the Acinetobacter baumannii (Ab) group revisited: inclusion of the novel A. seifertii and A. dijkshoorniae species. Clin. Microbiol. Infect. 23, 210.e1-210.e9. doi: 10.1016/j.cmi.2016.11.020
RUH-1139	NIPH 806	A. seifertii	The Netherlands	1985	Throat swab	ST545	Negative	2	4	0.38	0.19	1.5	0.25	0.75	0.25	0.5	0	1	1	1	3	0.8413	0.0859842	1	6.77654	1.78799	1	9.19884	3.2432	1	5.89	1.65	1	L. Dijkshoorn / Nemec A, Krizova L, Maixnerova M, Sedo O, Brisse S, Higgins PG. Acinetobacter seifertii sp. nov., a member of the Acinetobacter calcoaceticus-Acinetobacter baumannii complex isolated from human clinical specimens. Int J Syst Evol Microbiol 2015; 65: 934-42.
LUH-08128		A. seifertii	The Netherlands	2002	Catheter	ST803	Negative	2	12	0.75	0.38	1	0.38	1.5	0.75	0.38	0	1	1	0	2	7.6	0.861697	0	3.24679	0.532444	1	3.93516	1.5175	1	3.95	1.72	1	L. Dijkshoorn / Marí-Almirall, M., Cosgaya, C., Higgins, P. G., Van Assche, A., Telli, M., Huys, G., et al. (2017). MALDI-TOF/MS identification of species from the Acinetobacter baumannii (Ab) group revisited: inclusion of the novel A. seifertii and A. dijkshoorniae species. Clin. Microbiol. Infect. 23, 210.e1-210.e9. doi: 10.1016/j.cmi.2016.11.020
LUH-05793	NIPH 1782	A. seifertii	Hong Kong	1998	Soil	ST551	Negative	1.5	3	0.25	0.125	0.75	0.25	0.38	0.19	0.38	0	1	0	0	1	0.68965	0.294369	1	3.77162	0.898001	1	4.94893	1.98871	1	4.37	1.32	1	L. Dijkshoorn<<E. Houang / Nemec A, Krizova L, Maixnerova M, Sedo O, Brisse S, Higgins PG. Acinetobacter seifertii sp. nov., a member of the Acinetobacter calcoaceticus-Acinetobacter baumannii complex isolated from human clinical specimens. Int J Syst Evol Microbiol 2015; 65: 934-42.
LUH-01472		A. seifertii	Sweeden	1990	Ulcer	ST91	Negative	1	2	0.064	0.25	0.125	0.19	0.38	0.125	0.125	0	1	1	1	3	0.702933	0.201494	1	0.300665	0.0561696	0	0.537542	0.159752	0	0.53	0.05	0	L. Dijkshoorn<<P. Gerner-Smidt / Nemec A, Krizova L, Maixnerova M, Sedo O, Brisse S, Higgins PG. Acinetobacter seifertii sp. nov., a member of the Acinetobacter calcoaceticus-Acinetobacter baumannii complex isolated from human clinical specimens. Int J Syst Evol Microbiol 2015; 65: 934-42.
LUH-01471		A. seifertii	Sweeden	1990	Ulcer	ST90	Negative	6	6	0.38	0.125	3	0.25	0.5	1	1.5	0	1	1	1	3	5.62267	0.798275	0	3.59583	0.795496	1	6.81995	2.61986	1	4.32	3.19	1	L. Dijkshoorn<<P. Gerner-Smidt / Nemec A, Krizova L, Maixnerova M, Sedo O, Brisse S, Higgins PG. Acinetobacter seifertii sp. nov., a member of the Acinetobacter calcoaceticus-Acinetobacter baumannii complex isolated from human clinical specimens. Int J Syst Evol Microbiol 2015; 65: 934-42.
LUH-05789	NIPH 1777 // CUHK 3088	A. seifertii	Hong Kong	1997	Blood	ST549	Negative	12	3	0.125	0.125	0.25	0.125	0.25	0.094	0.125	0	1	1	1	3	7.24867	0.216613	0	5.82677	1.79521	1	4.67474	0.89488	1	3.75	1.31	1	L. Dijkshoorn<<E. Houang / Nemec A, Krizova L, Maixnerova M, Sedo O, Brisse S, Higgins PG. Acinetobacter seifertii sp. nov., a member of the Acinetobacter calcoaceticus-Acinetobacter baumannii complex isolated from human clinical specimens. Int J Syst Evol Microbiol 2015; 65: 934-42.
R00-JV54		A. seifertii	Spain	2000	Human sample	ST834	Negative	1	4	0.125	0.38	0.38	1.5	0.75	0.19	0.38	0	1	1	1	3	6.34467	0.411225	0	1.44734	0.325294	1	0.839443	0.293161	0	3.47	0.49	1	Cosgaya C, Mari-Almirall M, Van Assche A, Fernandez-Orth D, Mosqueda N, Telli M, et al.Acinetobacter dijkshoorniae sp. nov., a new member of the Acinetobacter calcoaceticus-Acinetobacter baumannii complex mainly recovered from clinical samples in different countries. Int J Syst Evol Microbiol 2016; Epub ahead of print. doi: 10.1099/ijsem.0.001318.
SCOPE 006	ANC 4045	A. seifertii	USA	1995	Blood	ST483	Negative	1	4	0.25	0.125	0.25	0.25	0.5	0.19	0.25	0	1	1	0	2	0.712	0.206118	1	4.13654	0.440812	1	7.14591	2.43901	1	2.79	0.94	1	Nemec A, Krizova L, Maixnerova M, Sedo O, Brisse S, Higgins PG. Acinetobacter seifertii sp. nov., a member of the Acinetobacter calcoaceticus-Acinetobacter baumannii complex isolated from human clinical specimens. Int J Syst Evol Microbiol 2015; 65: 934-42.
SCOPE 012	ANC 4046	A. seifertii	USA	1995	Blood	ST546	Negative	0.75	8	0.25	0.125	0.38	0.25	0.5	0.25	0.38	0	1	1	1	3	7.088	1.10637	0	3.30156	0.329562	1	7.6757	2.60684	1	4.53	0.46	1	Nemec A, Krizova L, Maixnerova M, Sedo O, Brisse S, Higgins PG. Acinetobacter seifertii sp. nov., a member of the Acinetobacter calcoaceticus-Acinetobacter baumannii complex isolated from human clinical specimens. Int J Syst Evol Microbiol 2015; 65: 934-42.
SCOPE 035	ANC 4049	A. seifertii	USA	1995	Blood	ST548	Negative	1	6	0.25	0.19	0.19	0.19	0.38	0.125	0.25	0	1	1	1	3	0.702533	0.20135	1	0.922342	0.182224	0	0.838791	0.208108	0	3.53	0.81	1	Nemec A, Krizova L, Maixnerova M, Sedo O, Brisse S, Higgins PG. Acinetobacter seifertii sp. nov., a member of the Acinetobacter calcoaceticus-Acinetobacter baumannii complex isolated from human clinical specimens. Int J Syst Evol Microbiol 2015; 65: 934-42.
NIPH 973T-I	CIP 110471T // CCM 8535T // 10090T	A. seifertii	Denmark	1990	Ulcer	ST91	Negative	0.5	2	0.094	0.25	0.094	0.25	0.25	0.125	0.094	0	1	1	1	3	7.229	0.596279	0	2.85324	0.116331	1	3.25301	0.254157	1	0.5	0.08	0	L. Dijkshoorn<<P. Gerner-Smidt / Nemec A, Krizova L, Maixnerova M, Sedo O, Brisse S, Higgins PG. Acinetobacter seifertii sp. nov., a member of the Acinetobacter calcoaceticus-Acinetobacter baumannii complex isolated from human clinical specimens. Int J Syst Evol Microbiol 2015; 65: 934-42.
																								Non-VIR: non-virulent			Non-prod: biofilm non-producer			Non-prod: biofilm non-producer			Non-mot: non-motile
																								VIR: virulent			Prod: biofilm producer			Prod: biofilm producer
