# Supplementary material for: In vitro and in vivo Virulence Potential of the Emergent Species of the Acinetobacter baumannii (Ab) Group
Source: Front Microbiol. 2019 Oct 24;10:2429. doi: 10.3389/fmicb.2019.02429 (PMC6821683; doi:10.3389/fmicb.2019.02429)
Supplement: Supplementary file 2 [file Data_Sheet_2.xlsx]

## Sheet: OXA_Sequences
DataSheet S2. Partial amino acid sequences (residues 9 to 267) of intrinsic OXA alleles used in this study.
Strain	Species	ST	Intrinsic Oxa variant	Partial protein sequence (residues 9 to 267)		.
>NIPH 2245T	A. calcoaceticus	ND	OXA-213	ATSILFLSACSSNMVKQHQIHSISANKNSEEIKSLFDQAQTTGVLVIKRGQTEEIYGNDFKRASTDYVPASTFKMLNALIGLEHHKATTTEVFKWNGQKRLFPDWEKDMTLGDAMKASAIPVYQELARRIGLDLMSKEVKRVGFGNANIGSKVDNFWLVGPLKITPQQETQFAYQLAHKTLPFSKDVQEQVQSMVFIEEKNGSKIYAKSGWGWDVEPQVGWLTGWVVQPQGEIVAFSLNLEMKKGTPSSIRKEIAYKG	.
>ANC 3680	A. calcoaceticus	ND	OXA-267	ATSILFLSACSSNTVKQHQIHSISANKNSEEIKSLFDQAQTMGVLVIKRGQTEEIYGNDLKRASTAYVPASTFKMLNALIGLEHHKATTTEVFKWDGQKRLFPDWEKDMTLGDAMKASAIPVYQELARRIGLDLMSKEVKRIGFGNANIGSKVDDFWLVGPLKITPQQETLFAYQLAHKTLPFSQDVQEQVQSMVFIEEKNGSKIYAKSGWGWDVEPQVGWLTGWVVQSQGEIVAFSLNLEMKKGTPSSIRKEIAYKG	.
>NIPH 13	A. calcoaceticus	ND	OXA-268	TTSILFLSACSSNSVKQHQIHSMSANKNSEEIKSLFDQAQTTGVLVIKRGKTEEIYGNDLKRASTAYIPASTFKMLNALIGLEHHKATTTEVFKWDGQKRLFPDWEKDMTLGNAMKASAIPVYQELARRIGLDLMSKEVKRIGFGNANIGSKVDNFWLVGPLKITPQQETQFAYQLAHKTLPFSKDVQEQVQSMVFIEEKNGSKIYAKSGWGWDVEPQVGWLTGWVVQPQGEIVAFSLNLEMKKGTPSSIRKEIAYKG	.
>ANC 3811	A. calcoaceticus	ND	OXA-269	ATTTLFLSACSSKTVKQHQIHSISANQNSEEIKSLFDQAQTTGVLVIKRGQTEEIYGNDLKRSSTEYVPASTFKILNALIGLEHHKVTTTEVFKWDGQKRLFPDWEKDMTLGDAMQASAIPVYQKLARRIGLDLMSKEVKRVGFGNADIGSRVDNFWLVGPLKITPLQEAEFAYELAHKTLPFSKNVQEQVQSLVFIEEKNGRKIYAKSGWALDIDPQVGWLTGWVVQPQGEIVAFSLNLEMKKGTPSIIRKEITYKG	.
>NIPH 542	Acinetobacter "between 1 & 3"	ST538	OXA-304	AIATLFLSACSSNTVKQHQIHSISANKNSEEIKSLFDQAQTTGVLVIKRGQTEEIYGNDIKRASTEYVPASTFKMLNALIGLEHHKATTTEVFKWDGQKRLFPDWEKDMTLGDAMKASAIPVYQELARRIGLDLMSKEVKRIGFGNADIGSKVDNFWLVGPLKITPEQETQFAYELANKTLPFSKNVQEQVQSMVFIEEKNGRKIYAKSGWGWDVEPQVGWLTGWVVQPQGEIVAFSLNLEMKKGIPSSIRKEIAYKG	.
>NIPH 817	Acinetobacter "between 1 & 3"	ST88	OXA-305	ATATLFLSACSSNTVKQHQIHSISANKNSEEIKSLFDQAQTTGVLVVKRGQTEEIYGNDLKRASTEYVPASTFKMLNALIGLEHHKATTTEIFKWDGQKRLFPDWEKDMTLGDAMKASAIPVYQELARRIRLDLMTKEVKRIGFGNADIGSKVDNFWLVGPLKITPEQETQFAYKLANKTLPFSKNVQEQVQSMVFIEEKNGRKIYAKSGWGWDVEPQVGWLTGWVVQPQGEIVAFSLNLEMKKGIPSSIRKEIAYKG	.
>R10-JV08	A. baumannii	ST2	OXA-66	ITSAIFISACSPYIVTANPNHSASKSDVKAEKIKNLFNEAHTTGVLVIQQGQTQQSYGNDLARASTEYVPASTFKMLNALIGLEHHKATTTEVFKWDGKKRLFPEWEKDMTLGDAMKASAIPVYQDLARRIGLELMSKEVKRVGYGNADIGTQVDNFWLVGPLKITPQQEAQFAYKLANKTLPFSQKVQDEVQSMLFIEEKNGNKIYAKSGWGWDVNPQVGWLTGWVVQPQGNIVAFSLNLEMKKGIPSSVRKEITYKS	.
>R10-JV19	A. baumannii	ST2	OXA-66	ITSAIFISACSPYIVTANPNHSASKSDVKAEKIKNLFNEAHTTGVLVIQQGQTQQSYGNDLARASTEYVPASTFKMLNALIGLEHHKATTTEVFKWDGKKRLFPEWEKDMTLGDAMKASAIPVYQDLARRIGLELMSKEVKRVGYGNADIGTQVDNFWLVGPLKITPQQEAQFAYKLANKTLPFSQKVQDEVQSMLFIEEKNGNKIYAKSGWGWDVNPQVGWLTGWVVQPQGNIVAFXLNLEMKKGIPSSVRKEITYKS	.
>R10-JV32	A. baumannii	ST2	OXA-66	ITSAIFISACSPYIVTANPNHSASKSDVKAEKIKNLFNEAHTTGVLVIQQGQTQQSYGNDLARASTEYVPASTFKMLNALIGLEHHKATTTEVFKWDGKKRLFPEWEKDMTLGDAMKASAIPVYQDLARRIGLELMSKEVKRVGYGNADIGTQVDNFWLVGPLKITPQQEAQFAYKLANKTLPFSQKVQDEVQSMLFIEEKNGNKIYAKSGWGWDVNPQVGWLTGWVVQPQGNIVAFSLNLEMKKGIPSSVRKEITYKS	.
>R10-JV80	A. baumannii	ST632	OXA-66	ITSAIFISACSPYIVTANPNHSASKSDVKAEKIKNLFNEAHTTGVLVIQQGQTQQSYGNDLARASTEYVPASTFKMLNALIGLEHHKATTTEVFKWDGKKRLFPEWEKDMTLGDAMKASAIPVYQDLARRIGLELMSKEVKRVGYGNADIGTQVDNFWLVGPLKITPQQEAQFAYKLANKTLPFSQKVQDEVQSMLFIEEKNGNKIYAKSGWGWDVNPQVGWLTGWVVQPQGNIVAFSLNLEMKKGIPSSVRKEITYKS	.
>R10-JV177	A. baumannii	ST2	OXA-66	ITSAIFISACSPYIVTANPNHSASKSDVKAEKIKNLFNEAHTTGVLVIQQGQTQQSYGNDLARASTEYVPASTFKMLNALIGLEHHKATTTEVFKWDGKKRLFPEWEKDMTLGDAMKASAIPVYQDLARRIGLELMSKEVKRVGYGNADIGTQVDNFWLVGPLKITPQQEAQFAYKLANKTLPFSQKVQDEVQSMLFIEEKNGNKIYAKSGWGWDVNPQVGWLTGWVVQPQGNIVAFSLNLEMKKGIPSSVRKEITYKS	.
>R10-JV210	A. baumannii	ST2	OXA-66	ITSAIFISACSPYIVTANPNHSASKSDVKAEKIKNLFNEAHTTGVLVIQQGQTQQSYGNDLARASTEYVPASTFKMLNALIGLEHHKATTTEVFKWDGKKRLFPEWEKDMTLGDAMKASAIPVYQDLARRIGLELMSKEVKRVGYGNADIGTQVDNFWLVGPLKITPQQEAQFAYKLANKTLPFSQKVQDEVQSMLFIEEKNGNKIYAKSGWGWDVNPQVGWLTGWVVQPQGNIVAFSLNLEMKKGIPSSVRKEITYKS	.
>R10-JV226	A. baumannii	ST181	OXA-71	ITSAIFISACSPYIVTANPNHSASKSDEKAEKIKNLFNEAHTTGVLVIQQGQTQQSYGNDLARASTEYVPASTFKMLNALIGLEHHKTTTTEVFKWDGQKRLFPEWEKDMTLGDAMKASAIPVYQDLARRIGLELMSKEVKRVGYGNADIGTQVDNFWLVGPLKITPQQEAQFAYKLANKTLPFSPKVQDEVQSMLFIEEKNGNKIYAKSGWGWDVDPQVGWLTGWVVQPQGNIVAFSLNLEMKKGIPSSVRKEITYKS	.
>R10-JV247	A. baumannii	ST2	OXA-66	ITSAIFISACSPYIVTANPNHSASKSDVKAEKIKNLFNEAHTTGVLVIQQGQTQQSYGNDLARASTEYVPASTFKMLNALIGLEHHKATTTEVFKWDGKKRLFPEWEKDMTLGDAMKASAIPVYQDLARRIGLELMSKEVKRVGYGNADIGTQVDNFWLVGPLKITPQQEAQFAYKLANKTLPFSQKVQDEVQSMLFIEEKNGNKIYAKSGWGWDVNPQVGWLTGWVVQPQGNIVAFSLNLEMKKGIPSSVRKEITYKS	.
>R10-JV295	A. baumannii	ST2	OXA-66	ITSAIFISACSPYIVTANPNHSASKSDVKAEKIKNLFNEAHTTGVLVIQQGQTQQSYGNDLARASTEYVPASTFKMLNALIGLEHHKATTTEVFKWDGKKRLFPEWEKDMTLGDAMKASAIPVYQDLARRIGLELMSKEVKRVGYGNADIGTQVDNFWLVGPLKITPQQEAQFAYKLANKTLPFSQKVQDEVQSMLFIEEKNGNKIYAKSGWGWDVNPQVGWLTGWVVQPQGNIVAFSLNLEMKKGIPSSVRKEITYKS	.
>R10-JV308	A. baumannii	ST2	OXA-66	ITSAIFISACSPYIVTANPNHSASKSDVKAEKIKNLFNEAHTTGVLVIQQGQTQQSYGNDLARASTEYVPASTFKMLNALIGLEHHKATTTEVFKWDGKKRLFPEWEKDMTLGDAMKASAIPVYQDLARRIGLELMSKEVKRVGYGNADIGTQVDNFWLVGPLKITPQQEAQFAYKLANKTLPFSQKVQDEVQSMLFIEEKNGNKIYAKSGWGWDVNPQVGWLTGWVVQPQGNIVAFSLNLEMKKGIPSSVRKEITYKS	.
>R10-JV317	A. baumannii	ST169	OXA-65	ITSAIFISACSPYIVTANPNHSASKSDEKAEKIKNLFNEAHTTGVLVIQQGQTQQSYGNDLARASTEYVPASTFKMLNALIGLEHHKATTTEVFKWDGKKRLFPEWEKDMTLGDAMKASAIPVYQDLARRIGLELMSKEVKRVGYGNADIGTQVDNFWLVGPLKITPQQEAQFAYKLANKTLPFSQKVQDEVQSMLFIEEKNGNKIYAKSGWGWDVNPQVGWLTGWVVQPQGNIVAFSLNLEMKKGIPSSVRKEITYKS	.
>R10-JV319	A. baumannii	ST79	OXA-65	ITSAIFISACSPYIVTANPNHSASKSDEKAEKIKNLFNEAHTTGVLVIQQGQTQQSYGNDLARASTEYVPASTFKMLNALIGLEHHKATTTEVFKWDGKKRLFPEWEKDMTLGDAMKASAIPVYQDLARRIGLELMSKEVKRVGYGNADIGTQVDNFWLVGPLKITPQQEAQFAYKLANKTLPFSQKVQDEVQSMLFIEEKNGNKIYAKSGWGWDVNPQVGWLTGWVVQPQGNIVAFSLNLEMKKGIPSSVRKEITYKS	.
>JV-Ab30	A. baumannii	ST273	OXA-64	ITSAIFISACSPYIVTANPNHSASKSDEKGEKIKNLFNEAHTTGVLVIQQGQTQQSYGNDLARASTEYVPASTFKMLNALIGLEHHKATTTEVFKWDGQKRLFPEWEKDMTLGDAMKASAIPVYQDLARRIGLELMSKEVKRVGYGNADIGTQVDNFWLVGPLKITPQQEAQFAYKLANKTLPFSPKVQDEVQSMLFIEEKNGNKIYAKSGWGWDVDPQVGWLTGWVVQPQGNIVAFSLNLEMKKGIPSSVRKEITYKS	.
>RUH-134	A. baumannii	ST2	OXA-66	ITSAIFISACSPYIVTANPNHSASKSDVKAEKIKNLFNEAHTTGVLVIQQGQTQQSYGNDLARASTEYVPASTFKMLNALIGLEHHKATTTEVFKWDGKKRLFPEWEKDMTLGDAMKASAIPVYQDLARRIGLELMSKEVKRVGYGNADIGTQVDNFWLVGPLKITPQQEAQFAYKLANKTLPFSQKVQDEVQSMLFIEEKNGNKIYAKSGWGWDVNPQVGWLTGWVVQPQGNIVAFSLNLEMKKGIPSSVRKEITYKS	.
>RUH-875	A. baumannii	ST1	OXA-69	ITSAIFISACSPYIVTANPNHSASKSDDKAEKIKNLFNEAHTTGVLVIHQGQTQQSYGNDLARASTEYVPASTFKMLNALIGLEHHKATTTEVFKWDGEKRLFPEWEKNMTLGDAMKASAIPVYQDLARRIGLELMSKEVKRVGYGNADIGTQVDNFWLVGPLKITPQQEAQFAYKLANKTLPFSQKVQDEVQSMLFIEEKNGNKIYAKSGWGWDVNPQVGWLTGWVVQPQGNIVAFSLNLEMKKGIPSSVRKEITYKS	.
>ATCC17978	A. baumannii	ST437	OXA-259	ITSAIFISACSPYIVTANPNHSASKSDEKAEKIKNLFNEAHTTGVLVIQQGQTQQSYGNDLARASTEYVPASTFKMLNALIGLEHHKATTTEVFKWDGQKRLFPEWEKDMTLGDAMKASAIPVYQDLARRIGLELMSKEVKRVGYGNADIGTQVDNFWLVGPLKITPQQEAQFAYKLANKTLPFSQKVQDEVQSMLFIEEKNGNKIYAKSGWGWDVDPQVGWLTGWVVQPQGNIVAFSLNLEMKKGIPSSVRKEITYKS	.
>LUH-10297	A. lactucae	ST798	ND	AISTIFLSACSFNTVQQHQIHALSTHKNSEEIKSLFDQAQTTGVLVIKRGNTEEIYGNDLKRASTEYVPASTFKMLNALIGLEHHKATTTEVFKWDGQKRLFPDWEKDMTLGDAMKASAIPVYQELARRIGLDLMSKEVKRIGFGNSDIGSKVDNFWLVGPLKITPQQEAQFAYELAHKTLPFSKNVQEQVQSMVFIEEKNGRKIYAKSGWGWDVEPQVGWFTGWVVQPQGEIVAFSLNLEMKKGTPSSIRKEIAYKG	.
>SCOPE 289	A. lactucae	ST799	ND	AISTMFLSACSFNTVEQHQIQLISTNKNSEKIKSLFDQAQTEGVLVIKRGQIEEVYGNDLKRASTEYFPASTFKMLNALIGLEHHKATPTEVFKWDGQKRLFPDWEKDMTLGDAMKASAIPVYQELARRIGLDLMSKEVKRIGFGNADIGSKVDNFWLVGPLKITPQQEVQFAYKLAHKTLPFSKNVQEQVQSMLFIEEKNGRKIYAKSGWGWDVEPQVGWFTGWIVQPQGEIIAFSLNLEMKKGIPSSIRKEIAYKG	.
>LUH-07351	A. lactucae	ST565	ND	AISTIFLSACSFNTVQQHQIHAISTHKNSEEIKSLFDQAQTTGVLVIKRGKTEEIYSNDLKRASTEYVPASTFKMLNALIGLEHHKATTTEVFKWDGQKRLFPDWEKDMTLGDAMKASAIPVYQELARRIGLDLMSKEVKRIGFGNADIGSKVDNFWLVGPLKITPQQEAQFAYELAHKTLPFSKNVQEQVQSMVFIEEKNGRKIYAKSGWGWDVEPQVGWFTGWVVQPQGEIVAFSLNLEMKKGTPSSIRKEIAYKG	.
>LUH-13623	A. lactucae	ST800	ND	AISTIFLSACSFNTVQQHQIHAISTDKNSEEIKSLFDQAQTTGVLVIKRGNTEEIYGNDLKRASTEYVPASTFKMLNALIGLEHHKATTTEVFKWDGQKRLFPDWEKDMTLGDAMKASAIPVYQELARRIGLDLMSKEVKRIGFGNSDIGSKVDNFWLVGPLKITPQQEAQFAYELAHKTLPFSKNVQEQVQSMVFIEEKNGRKIYAKSGWGWDVEPQVGWFTGWVVQPQGEIVAFSLNLEMKKGTPSSIRKEIAYKG	.
>RUH-0053	A. lactucae	ST564	ND	AISTIFLSACSFNTVQQHQIHAISTDKNSEEIKSLFDQAQTTGVLVIKRGKTEEIYGNDLKRASTEYVPASTFKMLNALIGLEHHKATTIEVFKWDGQKRLFPDWEKDMTLGDAMKASAIPVYQELARRIGLDLMSKEVKRIGFGNADIGSKVDNFWLVGPLKITPQQEAQFAYELAHKTLPFSKNVQEQVQSMVFVEEKNGRKIYAKSGWGWDVEPQVGWLTGWVVQPQGEIVAFSLNLEMKKGTPSSIRKEIAYKG	.
>SCOPE 271	A. lactucae	ST568	OXA-271	AISTIFLSACSFNTVQQHQIHALSTHKNSEEIQSLFDQAQTTGVLVIKRGKKEEIYGNDLKRASTEYVPASTFKMLNALIGLEHHKATTTEVFKWDGQKRLFPDWEKDMTLGDAMKASAIPVYQELARRIGLDLMSKEIKRVDFGNADIGSKVDNFWLVGPLKITPQQEAQFAYELAHKTLPFSKNVQEQVQSMVFVEEKNGRKIYAKSGWGWDVEPQVGWLTGWVVQQQGEIVAFSLNLEMKKGIPSSIRKEIAYKG	.
>LUH-10243	A. lactucae	ST802	ND	AISTIFLSACSFNTVQQHQIHAISTDKNSEEIKSLFHQAQTTGVLVIKRGKTEEIYGNDLKRASTEYVPASTFKMLNALIGLEHHKATTIEVFKWDGQKRLFPDWEKDMTLGDAMKASAIPVYQELARRIGLHLMSKEVKRIGFGNADIGSKVDNFWLVGPLKITPQQEAQFAYELAHKTLPFSKNVQEQVQSMVFVEEKNGRKIYAKSGWGWDVEPQVGWLTGWVVQPQGEIVAFSLNLEMKKGIPSSIRKEIVYKG	.
>LUH-08258	A. lactucae	ST566	ND	AISTIFLSACSFNTVEQHQIHAISTDKNSEEIKSLFDQAKTTGVLVIKRGKTEEIYGNDLKRASTEYVPASTFKMLNALIGLEHHKATTTEVFKWDGQKRLFPDWEKDMTLGDAMKTSAIPVYQELARRIGLDLMSKEVKRIGFGNSDIGSKVDNFWLVGPLKITPQQEAQFAYELAHKTLPFSKNVQEQVQSMVFIEEKNGRKIYAKSGWGWDVEPQVGWLTGWVVQPQGEIVAFSLNLEMKKGIPSSIRKEIAYKG	.
>JVAP01	A. lactucae	ST606	ND	AISTIFLSACSFNTVQQHQIHAISTDKNSEEIKSLFDQAKTTGVLVIKRGKTEEIYGNDLKRASTEYVPASTFKMLNALIGLEHHKATTTEVFKWDGQKRLFPDWEKDMTLGDAMKTSAIPVYQELARRIGLDLMSKEVKRIGFGNSDIGSKVDNFWLVGPLKITPQQEAQFAYELAHKTLPFSKNVQEQVQSMVFIEEKNGRKIYAKSGWGWDVEPQVGWLTGWVVQPQGEIVAFSLNLEMKKGIPSSIRKEIAYKG	.
>R10-JV222	A. lactucae	ST796	ND	AISTIFLSACSFNTVQQHQIHAISTDKNSEEIKSLFDQAQTTGVLVIKRGKTEEIYGNDLKRASTEYVPASTFKMLNALIGLEHHKATTTEVFKWDGQKRLFPDWEKDMTLGDAMKASAIPVYQELARRIGLDLMSKEVKRIGFGNADIGSKVDNFWLVGPLKITPQQEAQFAYELAHKTLPFSKNVQEQVQSMVFVEEKNGRKIYAKSGWGWDVEPQVGWLTGWVVQPQGEIVAFSLNLEMKKGIPSSIRKEIAYKG	.
>R10-JV463	A. lactucae	ST797	ND	AISTIFLSACSFNTVQQHQIHAISTDKNSEEIKSLFDQAQTTGVLVIKRGKTEEIYGNDLKRASTEYVPASTFKMLNALIGLEHHKATTIEVFKWDGQKRLFPDWEKDMTLGDAMKASAIPVYQELARRIGLDLMSKEVKRIGFGNADIGSKVDNFWLVGPLKITPQQEAQFAYELAHKTLPFSKNVQEQVQSMVFVEEKNGRKIYAKSGWGWDVEPQVGWLTGWVVQPQGEIVAFSLNLEMKKGTPSSIRKEIAYKG	.
>LUH-09407	A. lactucae	ST801	ND	AISTIFLSACSFNTVQQHQIHAISTDKSSEEIKSLFDQAQTTGVLVIKRGNTEEIYGNDLKRASTEYVPASTFKMLNALIGLEHHKATTTEVFKWDGQKRLFPDWEKDMTLGDAMKASAIPVYQELARRIGLDLMSKEVKRIGFGNSDIGSKVDNFWLVGPLKITPQQEAQFAYELAHKTLPFSKNVQEQVQSMVFIEEKNGRKIYAKSGWGWDVEPQVGWFTGWVVQPQGEIVAFSLNLEMKKGTPSSIRKEIVYKG	.
>JV-MFP	A. pittii	ST1331	ND	AISTMFLSACSFNTVEQHQIQSISTNKNSEKIKSLFDQAQTEGVLVIKRGQIEEVYGNALKRASTEYVPASTFKMLNALIGLEHHKATPTEVFKWDGQKRLFPDWEKDMTLGDAMKASAIPVYQELARLIGLDLMSKEVKRIGFGNADIGSKVDDFWLVGPLKITPQQEAQFAYELAHKTLPFSKNMQEQVQSMLFIEEKNGRKIYAKSGWGWDVEPQVGWLTGWVVQPQGEIIAFSLNLEMKKGIPSSIRKEIAYKG	.
>JV-Ab41	A. pittii	ST788	ND	AISTMFLSACSFNTVQQHQIQSISTNKNSEKIKSLFDQAQTEGVLVIKRGQIEEIYGNDLKRSSTEYVPASTFKMLNALIGLEHHKATPTEVFKWDGQKRLFPDWEKDMTLGDAMKASAIPVYQELARRIGLDLMSKEVKRIGFGNADIGSKVDDFWLVGPLKITPQQEAQFAYELAHKTLPFSKNVQEQVQSMLFIEEKNGRKIYAKSGWGWDVEPQVGWLTGWVVQPQGKIVAFSLNLEMKKGIPSSIRKEIAYKD	.
>JV-2628	A. pittii	ST209	ND	AISTMFLSACSFNTVEQHQIQSISTNKNSEKIQSLFDQAQTTGVLIIKRGQTEEVYGNDLKRASTEYVPASTFKMLNALIGLEHHKATPTEVFKWDGQKRLFPDWEKDMTLGDAMKASAIPVYQELARRIGLDLMSKEVKRIDFGNADIGSKIDNFWLVGPLKITPQQEAQFAYELAHKTLPFSKNVQEQVQSMLFIEEKNGRKIYAKSGWGWDVEPQVGWFTGWVVQPQGEIVAFALNLEMKKGIPSSIRKEIAYKG	.
>RUH-509	A. pittii	ST72	ND	AISTMFLSACSFNTVQQHQIQSISTNKNSEKIKSLFDQAQTPGVLVIKRGQTEEVYGNDLKRASTEYVPASTFKMLNALIGLEPHKATPTEVFKWDGQKRLFPDWEKDMTLGDAMKASAIPVYQELARRIGLDLMSKEVKRIGFGNADIGSKVDDFWLVGPLKITPQQEAQFAYELAHKTLPFSKNVQEQVQSMLFIEEKNGRKIYAKSGWGWDVEPQVGWLTGWVVQPQGEIVAFSLNLEMKKGIPSSIRKEIAYKG	.
>R00-JV14	A. pittii	ST789	ND	AISTMFLSACSFNTVQQHQIQSISTNKNSEKIKSLFDQAQTEGVLVIKRGQTEEIYGNDLKRSSTEYVPASTFKMLNALIGLEHHKATPTEVFKWDGQKRLFPDWEKDMTLGNAMKASAIPVYQELARRIGLDLMSKEVKRIGFGNADIGSKVDDFWLVGPLKITPQQEAQFAYELAHKTLPFSKNVQEQVQSMLFIEEKNGRKIYAKSGWGWDVEPQVGWLTGWVVQPQGKIVAFSLNLEMKKGIPSSIRKEIAYKG	.
>R00-JV20	A. pittii	ST805	ND	AISTMFLSACSFNTVEQHQIQSISTNKNSEKIKTLFDQAQTEGVLVVKREQTEEVYGNDLKRASTEYVPASTFKMVNALIGLEHHKATPTEVFKWDGQKRLFPDWEKDMTLGDAMKASAIPVYQELARRIGLDLMSKEVKRIGFGNADIGSKVDNFWLVGPLKITPQQEVQFAYKLANKTLPFSKNGQEQVQSMLFIEEKNGRKIYAKSGWGWDVEPQVGWLTGWVVQPQGEIVAFSLNLEMKKGIPSSIRKEIAYKG	.
>R00-JV21	A. pittii	ST667	ND	AISTMFLSACSFNTVQQHQIQSISTNKNSEKIKSLFDQAQTEGVLVIKRGQTEEIYGNDLKRSSTEYVPASTFKMLNALIGLEHHKATPTEVFKWDGQKRLFPDWEKDMTLGDAMKASAIPVYQELARRIGLDLMSKEVKRIGFGNADIGSKVDDFWLVGPLKITPQQEAQFAYELAHKTLPFSKNVQEQVQSMLFIEEKNGRKIYAKSGWGWDVEPQVGWLTGWVVQPQGKIVAFSLNLEMKKGIPSSIRKEIAYKG	.
>R00-JV65	A. pittii	ST790	ND	AISTMFLSACSFNTVEQHQIQSISTNKNSEKIKTLFDQAQTEGVLVVKREQTEEVYGNDLKRASTEYVPASTFKMVNALIGLEHHKATPTEVFKWDGQKRLFPDWEKDMTLGDAMKASAIPVYQELARRIGLDLMSKEVKRIGFGNADIGSKVDNFWLVGPLKITPQQEVQFAYKLANKTLPFSKNGQEQVQSMLFIEEKNGRKIYAKSGWGWDVEPQVGWLTGWVVQPQGEIVAFSLNLEMKKGIPSSIRKELLIRD	.
>R00-JV90	A. pittii	ST791	ND	AISTMFLSACSFNTVEQHQIQSISTNKNSEKIKTLFDQAQTEGVLVVKREQTEEVYGNDLKRASTEYVPASTFKMVNALIGLEHHKATPTEVFKWDGQKRLFPDWEKDMTLGDAMKASAIPVYQELARRIGLDLMSKEVKRIGFGNADIGSKVDNFWLVGPLKITPQQEVQFAYKLANKTLPFSKNGQEQVQSMLFIEEKNGRKIYAKSGWGWDVEPQVGWLTGWVVQPQGEIVAFSLNLEMKKGIPSSIRKELLIRD	.
>R00-JV243	A. pittii	ST792	ND	AISTMFLSACSFNTVEQHQIQSISTNKNSEKIQSLFDQAQTTGVLIIKRAQTEEVYGNDLKRASTEYVPASTFKMLNALIGLEHHKATPTEVFKWDGQKRLFPDWEKDMTLGDAMKASAIPVYQELARRIGLDLMSKEVKRIDFGNADIGSKIDNFWLVGPLKITPQQEVQFAYKLAHKTLPFSKNVQEQVQSMLFIEEKNGRKIYAKSGWGWDVEPQVGWFTGWVVQPQGEIVAFALNLEMKKGIPSSIRKEIAYKG	.
>JV-Gr1115O15	A. pittii	ST804	ND	AISTMFLSACSFNTVQQHQIQSISTNKNSEKIKSLFDQAQTEGVLVIKRGQTEEIYGNDLKRSSTEYVPASTFKMLNALIGLEHHKATPTEVFKWDGQKRLFPDWEKDMTLGDAMKASAIPVYQELARRIGLDLMSKEVKRIGFGNADIGSKVDDFWLVGPLKITPQQEAQFAYELAHKTLPFSKNVQEQVQSMLFIEEKNGQKIYAKSGWGWDVEPQVGWLTGWVVQPQGEIVAFSLNLEMKKGIPSSIRKEIAYKG	.
>JV-Gr0527H10	A. pittii	ST793	ND	AISTMFLSACSFNTVEQHQIQSISTNKNSEKIQSLFDQAQTTGVLIIKRGQTEEVYGNDLKRASTEYVPASTFKMLNALIGLEHHKATPTEVFKWDGQKRLFPDWEKDMTLGDAMKASAIPVYQELARRIGLDLMSKEVKRIDFGNADIGSKIDNFWLVGPLKITPQQEVQFAYKLAHKTLPFSKNVQEQVQSMLFIEEKNGRKIYAKSGWGWDVEPQVGWFTGWVVQPQGEIVAFALNLEMKKGIPSSIRKEIAYKG	.
>R10-JV02	A. pittii	ST794	ND	AISTMFLSACSFNTVEQHQTQSISTNKNSEKIKSLFDQAQTEGVLVIKRGQTEEIYGNDLKKSSTEYVPASTFKMLNALIGLEHHKATPTEVFKWDGQKRLFPDWEKDMTLGDAMKASAIPVYQELARRIGLDLMSKEVKRIGFGNADIGSKVDDFWLVGPLKITPQQEAQFAYELAHKTLPFSKNVQEQVQSMLFIEEKNGRKIYAKSGWGWDVEPQVGWLTGWVVQPQGEIVAFSLNLEMKKGIPSSIRKEIAYKG	.
>R10-JV23	A. pittii	ST214	ND	AISTMFLSACSFNTVQQHQIQSISTNKNSEKIKSLFDQAQTEGVLVIKRGQTEEIYGNDLKRSSTEYVPASTFKMLNALIGLEHHKATPTEVFKWDGQKRLFPDWEKDMTLGDAMKASAIPVYQELARRIGLDLMSKEVKRIGFGNADIGSKVDDFWLVGPLKITPQQEAQFAYELAHKTLPFSKNVQEQVQSMLFIEEKNGRKIYAKSGWGWDVEPQVGWLTGWVVQPQGKIVAFSLNLEMKKGIPSSIRKEIAYKG	.
>R10-JV28	A. pittii	ST795	ND	AISTMFLSACSFNTVEQHQIQSISTNKNSEKIKSLFDQAQTTGVLIIKRGQTEEVYGNDLKRASTEYVPASTFKMLNALIGLEHHKATPTEVFKWDGQKRLFPDWEKDMTLGDAMKASAIPVYQELARRIGLDLMSKEVKRIGFGNADIGSKVDDFWLVGPLKITPQQEAQFAYELAHKTLPFSKNVQEQVQSMLFIEEKNGRKIYAKSGWGWDVEPQVGWLTGWVVQPQGEIVAFSLNLEMKKGIPSSIRKEIAYKG	.
>JV-2663673	A. pittii	ST1329	ND	SISTMFLSACSFNTVQQHQIQSISTNKNSEKIKSLFDQAQTEGVLVIKRGQTEEIYGNDLKRSSTEYVPASTFKMLNALIGLEHHKATPTEVFKWDGQKRLFPDWEKDMTLGDAMKASAIPVYQELARRIGLDLMSKEVKRIGFGNADIGSKVDDFWLVGPLKITPQQEAQFAYELAHKTLPFSKNVQEQVQSMLFIEEKNGRKIYAKSGWGWDVEPQVGWLTGWVVQPQGKIVAFSLNLEMKKGIPSSIRKEIAYKG	.
>RUH-2206T	A.pittii	ST63	OXA-272	AIGTMFLSACSFNTVQQHQIQSISTNKNSEKIKSLFDQAQTEGVLVIKRGQTEEIYGNDLKRSSTEYVPASTFKMLNALIGLEHHKATPTEVFKWYGQKRLFPDWEKDMTLGDAMKASAIPVYQELARRIGLDLMSKEVKRIGFGNADIGSKVDDFWLVGPLKITPQQEVRFAYKLANKTLPFSKNVQEQVQSMVFIEEKNGRKIYAKSGWGWDVDPQVGWFTGWVVQPQGEIIAFSLNLEMKKGIPSSIRKEIAYKG	.
>ANC 3678	A. pittii	ST457	OXA-273	AIGTMFLSACSFNTVEQHQIQSISTNKNSEKIKSLFDQAQTTGVLVIKHGRTEEVYGNDLKRASTEYVPASTFKMVNALIGLEHHKATPTEVFKWDGQKRLFPDWEKDMTLGDAMKASAIPVYQELARRIGLDLMSKEVKRIGFGNADIGSKVDNFWLVGPLKITPQQEVQFAYKLANKTLPFSKNVQEQVQSMVFIEEKNGRKIYAKSGWGWDVDPEVGWFTGWVVQPQGEIIAFSLNLEMEKGIPSSIRKEITYKG	.
